# Supplementary material for: Simulating the Interacting Effects of Intraspecific Variation, Disturbance, and Competition on Climate-Driven Range Shifts in Trees
Source: PLoS One. 2015 Nov 11;10(11):e0142369. doi: 10.1371/journal.pone.0142369 (PMC4641630; doi:10.1371/journal.pone.0142369)
Supplement: S1 Table — (XLSX) [file pone.0142369.s007.xlsx]

## Sheet: Supplement
		80 years														380 years
		HE Species							LE Species							HE Species							LE Species
Model	Run	range	< 25% W	25-65% W	> 65% W	no_var	ext_lag	col_lag	range	< 25% W	25-65% W	> 65% W	no_var	ext_lag	col_lag	range	< 25% W	25-65% W	> 65% W	no_var	ext_lag	col_lag	range	< 25% W	25-65% W	> 65% W	no_var	ext_lag	col_lag
Base	mean	1	1420.9	309.3	3062.3	n/a	1592.5	0	1.02	1518.7	310.7	3071.4	n/a	1600	1499.2	0.93	396.9	1203.1	2850.2	n/a	1250.2	0	1.09	852	1201.8	3200	n/a	1600	1146.2
Base	stdev	0	8.65	9.6	5.24	n/a	3.29	0	0	8.96	5.66	4.15	n/a	0	4.12	0	26.77	26.77	11.32	n/a	11.32	0	0	26.22	19.27	0	n/a	0	12.13
SD	mean	0.97	1348.5	335.1	2991.4	n/a	1504.8	29.8	1	1458.7	336.5	3037	n/a	1548.6	1516.4	0.81	267.8	1219	2425.4	n/a	815.9	103.7	1	841.2	1233	2759.9	n/a	1149.9	1115.8
SD	stdev	0	13.76	11.34	11.78	n/a	6.6	6.68	0	9.82	13.68	10.14	n/a	5.39	7.76	0.01	39.07	36.04	43.39	n/a	44.19	18.95	0.01	33.94	35	56.17	n/a	56.67	21.54
NH	mean	n/a	n/a	n/a	n/a	n/a	n/a	n/a	1.03	1713.6	312.7	3069.3	n/a	1600	1304.4	n/a	n/a	n/a	n/a	n/a	n/a	n/a	1.16	1315.5	1209.8	3200	n/a	1600	674.7
NH	stdev	n/a	n/a	n/a	n/a	n/a	n/a	n/a	0	11.18	9.85	6.25	n/a	0	9.1	n/a	n/a	n/a	n/a	n/a	n/a	n/a	0	41.05	32.13	0	n/a	0	11.71
HNW	mean	0.99	n/a	n/a	n/a	4764.33	1564.33	0	1.02	1549.8	312.4	3068.93	n/a	1600	1468.87	0.9	n/a	n/a	n/a	4331.2	1131.2	0	1.11	951.8	1213.6	3200	n/a	1600	1034.6
HNW	stdev	0	n/a	n/a	n/a	3.99	3.99	0	0	9.22	12.55	5.09	n/a	0	5.87	0	n/a	n/a	n/a	16.18	16.18	0	0	21.53	19.94	0	n/a	0	18.86
CD	mean	0.91	1236	291	2816.1	n/a	1331.7	188.6	0.94	1333.7	298.9	2867.6	n/a	1385.7	1685.5	0.57	75.3	863.4	1785.2	n/a	163.2	639.3	0.7	650.4	829.5	1844.8	n/a	223.1	1698.4
CD	stdev	0	19.05	7.27	22.01	n/a	16.26	15.13	0.01	16.32	13.16	15.16	n/a	13.45	14.93	0.01	29.72	42.27	35.7	n/a	36.17	58.98	0.01	18.43	47.14	23.17	n/a	26.08	44.44
UD	mean	1	1425	307.8	3056	n/a	1588.9	0.1	1.02	1519.2	303.7	3070.4	n/a	1599.7	1506.4	0.92	420.9	1178.4	2838.3	n/a	1238.2	0.6	1.09	878.3	1169.8	3197.1	n/a	1596.7	1151.5
UD	stdev	0	5.4	10.43	7.4	n/a	4.06	0.3	0	11.49	10.21	4.72	n/a	0.46	7.55	0	29.75	29.8	11.35	n/a	11.42	0.49	0	28.96	27.37	2.21	n/a	2.19	10.03
LNW	mean	1	1416.9	316.8	3076.6	n/a	1610.3	0	1.01	n/a	n/a	n/a	4843.4	1600	1556.6	0.98	385.9	1214.1	3101.9	n/a	1501.9	0	1.04	n/a	n/a	n/a	4987.1	1600	1412.9
LNW	stdev	0	7.09	10.41	4.9	n/a	2.83	0	0	n/a	n/a	n/a	5.77	0	5.77	0	25.27	25.27	5.59	n/a	5.59	0	0	n/a	n/a	n/a	7.27	0	7.27
LTS	mean	1	1467.4	296.5	3036	n/a	1599.9	0	1.02	1552.2	301	3033	n/a	1600	1513.8	0.94	525.9	1074.1	2925.8	n/a	1325.8	0	1.08	939.7	1064.4	3200	n/a	1600	1195.9
LTS	stdev	0	4.45	5.32	4.45	n/a	1.87	0	0	9.36	8.11	4.88	n/a	0	5.38	0	19.6	19.6	11.45	n/a	11.45	0	0	39.89	31.56	0	n/a	0	10.97
L	mean	1	1373.6	355.7	3058.9	n/a	1588.2	0	1.03	1517.8	357.8	3067.5	n/a	1600	1456.9	0.89	93.6	1506.4	2701.7	n/a	1101.7	0	1.13	757.3	1490.6	3200	n/a	1600	952.1
L	stdev	0	11.77	14.36	3.88	n/a	2.86	0	0	8.39	5.23	4.7	n/a	0	6.47	0	29.71	29.71	10.05	n/a	10.05	0	0	29.17	22.98	0	n/a	0	8.8
S	mean	1	1486.9	244.9	3064	n/a	1595.8	0	1.01	1534.9	246.3	3067	n/a	1600	1551.8	0.96	851.7	748.3	3023	n/a	1423	0	1.05	1077.5	753.2	3200	n/a	1600	1369.3
S	stdev	0	4.13	6.07	8.1	n/a	2.14	0	0	4.53	5.68	3.92	n/a	0	2.71	0	16.36	16.36	5.37	n/a	5.37	0	0	14.3	13.26	0	n/a	0	3.9
SD_25	mean	0.99	1376.7	334	3048.9	n/a	1561.7	2.1	1.02	1491.7	335.6	3076.1	n/a	1594	1490.6	0.9	271	1323.9	2738.4	n/a	1136.4	3.1	1.1	807.8	1314.1	3184.6	n/a	1582	1075.5
SD_25	stdev	0	8.61	8.19	5.09	n/a	5.5	1.45	0	14.01	12.77	5.56	n/a	2.05	5.52	0	21.84	21.61	12.85	n/a	12.71	1.14	0	29.8	23.48	4.45	n/a	4.63	11.59
SD_HF	mean	0.98	1297.5	383.7	3058.9	n/a	1540.2	0.1	1.03	1458.8	394.2	3118.5	n/a	1599.8	1428.3	0.86	0	1598.4	2547.5	n/a	945.9	0	1.16	762.5	1599.3	3200.1	n/a	1599.7	837.8
SD_HF	stdev	0	12.43	11.87	7.16	n/a	7.04	0.3	0	20.38	12.24	3.83	n/a	0.4	13.25	0.01	0	1.28	28.78	n/a	29.45	0	0.01	31.58	1.1	1.04	n/a	0.64	31.57
SD_HF_S	mean	0.99	1398.9	282.9	3077.7	n/a	1561.7	2.2	1.02	1491.1	279.4	3115.3	n/a	1597.7	1511.9	0.92	431.7	1164.6	2841.9	n/a	1240.1	1.9	1.09	861.8	1156.5	3198.7	n/a	1597.5	1180.5
SD_HF_S	stdev	0	10.62	12.08	5.55	n/a	4.36	0.75	0	14.54	10.59	3.9	n/a	1.35	7.02	0	33.73	34.18	10.78	n/a	10.67	2.3	0	25.32	22.54	1.68	n/a	1.2	11.36
SD_L	mean	0.98	1302	393.8	3009.5	n/a	1515	9.7	1.02	1472	392.3	3069.2	n/a	1580.3	1446.8	0.84	1.6	1588.9	2466.9	n/a	858.4	1	1.14	800.1	1564.9	3106.6	n/a	1499.9	828.3
SD_L	stdev	0	9.62	10.29	10.48	n/a	8.73	2.72	0	12.76	11.93	8.12	n/a	4.78	10.59	0	1.2	3.91	10.05	n/a	11.31	0.77	0	19.24	12.68	8.04	n/a	7.6	8.47
SD_S	mean	0.91	1293.4	233.5	2836.3	n/a	1350.4	187.2	0.92	1345.8	231.3	2860.7	n/a	1377.6	1739.8	0.46	62	469.9	1689.7	n/a	83.1	1061.5	0.53	360.2	471.1	1702.4	n/a	93.2	2359.5
SD_S	stdev	0.01	20.4	12.47	11.99	n/a	12.22	18.43	0	8.26	7.69	16.38	n/a	16.17	9.24	0.01	18.82	24.43	17.5	n/a	18.73	31.18	0.01	20.58	35.11	21.74	n/a	20.54	26.82
NH_L	mean	n/a	n/a	n/a	n/a	n/a	n/a	n/a	1.04	1802.1	352.7	3069.5	n/a	1600	1175.7	n/a	n/a	n/a	n/a	n/a	n/a	n/a	1.22	1425.4	1485.1	3200	n/a	1600	289.5
NH_L	stdev	n/a	n/a	n/a	n/a	n/a	n/a	n/a	0	11.71	9.61	4.2	n/a	0	7.04	n/a	n/a	n/a	n/a	n/a	n/a	n/a	0	28.81	22.79	0	n/a	0	12.99
HNW_SD	mean	0.94	n/a	n/a	n/a	4502.4	1305.7	3.3	1.01	1478.6	334.5	3037.6	n/a	1547.5	1496.8	0.68	n/a	n/a	n/a	3255.4	59.9	4.5	1	871.2	1227.8	2725.3	n/a	1116.3	1092
HNW_SD	stdev	0	n/a	n/a	n/a	20.66	21.02	1.55	0	16.74	15.55	14.22	n/a	11.53	10.37	0	n/a	n/a	n/a	8.5	9.97	2.46	0.01	32.35	38.31	45.56	n/a	45.5	23.48
HNW_L	mean	0.99	n/a	n/a	n/a	4752.5	1552.5	0	1.03	1563	351.1	3069.8	n/a	1600	1416.1	0.86	n/a	n/a	n/a	4149.8	949.8	0	1.16	899.5	1491.1	3200	n/a	1600	809.4
HNW_L	stdev	0	n/a	n/a	n/a	8.04	8.04	0	0	11.28	11.01	3.68	n/a	0	8.37	0	n/a	n/a	n/a	9.13	9.13	0	0	29.81	24.35	0	n/a	0	12.82
HNN2	mean	0.91	n/a	n/a	n/a	4361.5	1161.5	0	1.03	1621.6	314	3067.3	n/a	1600	1397.1	0.67	n/a	n/a	n/a	3219.5	19.5	0	1.16	1224.1	1208.8	3200	n/a	1600	767.1
HNN2	stdev	0	n/a	n/a	n/a	19.13	19.13	0	0	9.2	7.07	5.6	n/a	0	6.35	0	n/a	n/a	n/a	1.28	1.28	0	0	31.21	25.65	0	n/a	0	14.58
HNN3	mean	1.02	n/a	n/a	n/a	3329.6	1590.7	1461.1	1.02	1518.2	310.4	3069.1	n/a	1600	1502.3	1.19	n/a	n/a	n/a	3869.1	1253.7	584.6	1.09	845.6	1208.4	3200	n/a	1600	1146
HNN3	stdev	0.01	n/a	n/a	n/a	36.29	3.52	36.84	0	9.87	8.06	5.92	n/a	0	5.93	0.06	n/a	n/a	n/a	187.69	11.73	187.82	0	22.2	16.89	0	n/a	0	13.18
CD_25	mean	0.97	1350.4	324.1	3000.7	n/a	1513.4	38.2	1.01	1464.2	329.8	3044.3	n/a	1560.2	1521.9	0.87	304.2	1252.7	2638.8	n/a	1027.7	32	1.08	852.5	1266.8	3081	n/a	1470.3	1070
CD_25	stdev	0	11.97	11.03	12.02	n/a	10.26	5.64	0	9.01	7.87	8.54	n/a	5.46	6.09	0	24.75	26.05	14.55	n/a	17.42	8.14	0	42.13	37.72	8.21	n/a	8.08	19.96
CD_L	mean	0.94	1245	375.1	2914.6	n/a	1419.6	84.9	0.99	1398.2	379.4	2984.3	n/a	1492.6	1530.7	0.76	59.3	1445.4	2146.7	n/a	515.4	64	1	867.5	1437.5	2489.1	n/a	860.9	866.8
CD_L	stdev	0	17.05	14.91	16.47	n/a	13.1	10.12	0	20.36	17.43	9.33	n/a	7.02	11.62	0.01	25.34	36.45	36.34	n/a	33.5	21.75	0.02	35.42	40.37	77.21	n/a	74.34	20.4
CD_S	mean	0.77	984.5	189.8	2400.7	n/a	998.2	623.2	0.78	1035.4	181.4	2432.9	n/a	1016.5	2166.8	0.4	9.3	234.2	1604.9	n/a	15.2	1366.8	0.45	253.5	226.8	1608.4	n/a	15.8	2727.1
CD_S	stdev	0.01	19.86	10.4	35.65	n/a	25.9	22.7	0.01	30.74	9.94	16.13	n/a	16.47	35.73	0.01	2.37	28.45	9.08	n/a	3.25	30.2	0.01	12.22	24.98	5.46	n/a	3.28	27.74
UD_25	mean	1	1426.2	303.5	3060.2	n/a	1589.9	0	1.02	1522.9	306.3	3068	n/a	1600	1502.8	0.93	410.5	1189.4	2850.4	n/a	1250.3	0	1.09	857.7	1188.9	3199.7	n/a	1599.6	1153.3
UD_25	stdev	0	8.66	12.12	6.87	n/a	2.12	0	0	7.91	7.72	4.63	n/a	0	5.72	0	28.92	29.01	14.78	n/a	14.72	0	0	33.48	25.9	0.78	n/a	0.66	13.31
UD_L	mean	0.99	1385.3	341.9	3058.8	n/a	1586.2	0.2	1.03	1516.6	347	3069	n/a	1599.8	1467.2	0.89	126.7	1473	2703.9	n/a	1103.7	0.1	1.13	775.3	1454.3	3199.4	n/a	1599.1	970.1
UD_L	stdev	0	10.38	11.89	5.4	n/a	3.82	0.4	0	14.58	13.28	8.35	n/a	0.4	9.8	0	31.28	31.36	10.75	n/a	10.64	0.3	0	43.13	40.02	1.11	n/a	0.83	15.9
UD_S	mean	1	1488.3	238.8	3062.8	n/a	1592	2.1	1.01	1541.7	237.5	3064.2	n/a	1597.6	1554.2	0.95	858.3	713.5	2966.5	n/a	1366.1	27.8	1.03	1092.6	711.2	3148.7	n/a	1548.4	1395.9
UD_S	stdev	0	5.92	2.52	4.49	n/a	2.45	1.45	0	7.59	7.61	5.51	n/a	1.2	5.62	0	19.77	21.73	12.28	n/a	12.25	4.77	0	9.68	15.57	7.39	n/a	7.41	11.66

## Sheet: Metadata
Mean and standard deviations across 10 runs of each model variant with data recorded at 80 years (just after climate change) and 380 years (300 years after the end of climate change) after the initial (150 year) stabilization period.
Model names are explained in Table 1 of main paper.
Range is calculated as current cells occupied by each species divided by the number of cells occupied before climate change, at the end of the stabilization period.
W allele frequency (< 25% W, 25-65% W, and > 65% W) is calculated for each cell occupied by an adult (not seedling or sapling).
no_var is an adult-occupied cell count for model variants with no genetic variation.
ext_lag; extinction lag is calculated as cells in climates > 3 occupied by HE and climate 7 cells occupied by LE.
col_lag; colonization lag is calculated as climate 4-6 cells not occupied by LE and climate 2-3 cells not occupied by HE.
